# Supplementary material for: Functional diversification process of opsin genes for teleost visual and pineal photoreceptions
Source: Cell Mol Life Sci. 2024 Oct 8;81(1):428. doi: 10.1007/s00018-024-05461-3 (PMC11461388; doi:10.1007/s00018-024-05461-3)
Supplement: Supplementary file 2 — Supplementary file2 (XLSX 18 KB) [file 18_2024_5461_MOESM2_ESM.xlsx]

## Sheet: rhodopsin
		Assembly	Gene name in this paper	Gene symbol	Gene ID	Chr	Location
Sarcopeterygii	Latimeria chalumnae	GCF_037176945.1	Rh1	LOC102353290	102353290	14	NC_088152.1 (42908523..42915047, complement)
			ADAM metallopeptidase with thrombospondin type 1 motif 9	adamts9	102362159	14	NC_088152.1 (28565837..28729157, complement)
Polypteriformes	Polypterus senegalus	GCF_016835505.1	Rh1	LOC120540341	120540341	12	NC_053165.1 (44323662..44340229, complement)
			ADAM metallopeptidase with thrombospondin type 1 motif 9	adamts9	120541347	12	NC_053165.1 (4507264..4742320)
Acipenseriformes	Acipenser ruthenus	GCF_902713425.1	intraflagellar transport 122	LOC131697739	131697739	16	NC_081204.1 (12847010..12871783)
			intraflagellar transport 122	LOC117413620	117413620	25	NC_048347.1 (17329100..17353383, complement)
			Rh1-2	LOC131697706	131697706	16	NC_081204.1 (6330946..6332454)
			Rh1-2	LOC117413849	117413849	25	NC_081213.1 (22976599..22978107, complement)
Holostei	Lepisosteus oculatus	GCF_000242695.1	Rh1-1	rho	102691798	LG5	NC_023183.1 (40452605..40456695, complement)
			Rh1-2	LOC102698275	102698275	LG5	NC_023183.1 (23735695..23737212, complement)
Teleostei	Scleropages formosus	GCF_900964775.1	Exorh	rho	108940265	2	NC_041807.1 (33494679..33498206)
			Rh1	rhol	108923407	22	NC_041827.1 (21548750..21549872, complement)
			prickle planar cell polarity protein 2	LOC108939431	108939431	2	NC_041807.1 (24292717..24343585)
	Brienomyrus brachyistius	GCF_023856365.1	Exorh	LOC125745389	125745389	6	NC_064538.1 (13494663..13498817, complement)
			Rh1	rhol	125747624	8	NC_064540.1 (14834410..14877976)
			prickle planar cell polarity protein 2	LOC125745424	125745424	6	NC_064538.1 (24962582..24988956)
	Megalops atlanticus	GCA_019176425.1	Exorh		ENSMNCG00000023086	Primary_assembly 8	Primary_assembly 8: 17,241,089-17,244,217
			Rh1	rho	ENSMNCG00000021773	Primary_assembly 5	Primary_assembly 5: 25,043,866-25,044,930
	Megalops cyprinoides	GCF_013368585.1	Exorh	LOC118780635	118780635	7	NC_050589.1 (23390739..23393771)
			Rh1	rhol	118778718	6	NC_050588.1 (23824321..23862738)	:
	Albula goreensis	GCA_022829145.1	Exorh	rho	ENSANEG00000003638	Primary_assembly 12	Primary_assembly 12: 32,995,434-32,999,585
			Rh1	rho	ENSANEG00000024497	Primary_assembly 7	Primary_assembly 7: 5,661,883-5,662,947
			ADAM metallopeptidase with thrombospondin type 1 motif 9	adamts9	ENSANEG00000020929	Primary_assembly 14	Primary_assembly 14: 25,241,756-25,256,816
	Anguilla japonica	GCA_025169545.1	Exorh	exorh	ENSAJAG00030036048	Primary_assembly 11	Primary_assembly 11: 18,046,692-18,051,972
			fw-rho	erho	ENSAJAG00030022868	Primary_assembly 11	Primary_assembly 11: 32,263,270-32,265,582
			ds-rho	rho	ENSAJAG00030012069	Primary_assembly 13	Primary_assembly 13: 24,814,923-24,874,581
	Anguilla anguilla	GCF_013347855.1	Exorh	LOC118208496	118208496	11	NC_049211.1 (17517608..17521623)
			fw-rho	LOC118208645	118208645	11	NC_049211.1 (31695480..31696821)
			ds-rho					:
	Danio rerio	GCF_000002035.6	Exorh	exorh	30459	8	NC_007119.7 (54302693..54304381, complement
			Rh1-2	rhol	562845	11	NC_007122.7 (19095431..19097746, complement)
			Rh1	rho	30295	8	NC_007119.7 (54076192..54077740, complement)
	Oryzias latipes	GCF_002234675.1	Exorh	LOC111946306 LOC101171489	111946306 101171000	7	NC_019865.2 (17164253..17167682, complement) NC_019865.2 (17167673..17169074, complement)
			Rh1-1	KFH-Rh protein	100049259	7	NC_019865.2 (16841258..16842820, complement)
			ADAM metallopeptidase with thrombospondin type 1 motif 9	adamts9	101171570	5	NC_019863.2 (16487704..16537056)

## Sheet: pinopsin
		Assembly	Gene name in this paper	Gene symbol	Gene ID	Chr	Location
Sarcopeterygii	Latimeria chalumnae	GCF_037176945.1	pinopsin	LOC102349946	102349946	23	NC_088161.1 (22058156..22064511)
Polypteriformes	Polypterus senegalus	GCF_016835505.1	pinopsin	LOC120531471	120531471	6	NC_053159.1 (117343065..117355022, complement)
Acipenseriformes	Acipenser ruthenus	GCF_902713425.1	pinopsin	LOC117429457	117429457	24	NC_081212.1 (9634928..9641995)
			pinopsin	LOC117430636	117430636	26	NC_081214.1 (10111805..10118951)
Holostei	Lepisosteus oculatus	GCF_000242695.1	pinopsin	LOC102682464	102682464	LG22	NC_023200.1 (1261862..1268494, complement)
Teleostei	Scleropages formosus	GCF_900964775.1	double C2 domain beta	doc2b	108928060	25	NC_041830.1 (7290536..7366036, complement)
	Brienomyrus brachyistius	GCF_023856365.1	double C2 domain beta	LOC125713504	125713504	18	NC_064550.1 (10414360..10501585, complement)
	Megalops atlanticus	GCA_019176425.1	pinopsin		ENSMNCG00000018585	Primary_assembly 3	Primary_assembly 3: 10,724,198-10,727,454
	Megalops cyprinoides	GCF_013368585.1	pinopsin	LOC118773962	118773962	3	NC_050585.1 (10239315..10241927, complement)
	Albula goreensis	GCA_022829145.1	double C2 domain beta	doc2b	ENSANEG00000011593	Primary_assembly 2	Primary_assembly 2: 42,716,310-43,068,725
	Anguilla japonica	GCA_025169545.1	double C2 domain beta		ENSAJAG00030028466	Primary_assembly 9	Primary_assembly 9: 5,746,744-5,839,997
	Anguilla anguilla	GCF_013347855.1	double C2 domain beta	LOC118235740	118235740	9	NC_049209.1 (5607125..5702176)
	Danio rerio	GCF_000002035.6	double C2 domain beta	doc2b	100006713	5	NC_007116.7 (60919510..61331889)
	Oryzias latipes	GCF_000002035.6	double C2 domain beta	doc2b	101156272	14	NC_019872.2 (27512324..27647278, complement)
